# Supplementary material for: Population Subdivision and Migration Assessment of Mangalica Pig Breeds Based on Pedigree Analysis
Source: Animals (Basel). 2024 Feb 19;14(4):653. doi: 10.3390/ani14040653 (PMC10886115; doi:10.3390/ani14040653)
Supplement: Supplementary file 1 [file animals-14-00653-s001.zip]

Archive with 1 entries (1 files):
- animals-2789879-supplementary.pdf
